# Supplementary material for: Potential roles of the sirtuins in promoting longevity for larger Argopecten scallops
Source: Mar Life Sci Technol. 2025 Mar 4;7(2):284–301. doi: 10.1007/s42995-024-00269-3 (PMC12102419; doi:10.1007/s42995-024-00269-3)
Supplement: Supplementary file 3 — Supplementary file3 (XLSX 42 KB) [file 42995_2024_269_MOESM3_ESM.xlsx]

## Sheet: DEGs
Table S5 DEGs of bay scallops and Peruvian scallops under nutrient restriction
id	Ai_30C_1_count	Ai_30C_2_count	Ai_30C_3_count	Ai_56E_1_count	Ai_56E_2_count	Ai_56E_3_count	Ai_30C_1_fpkm	Ai_30C_2_fpkm	Ai_30C_3_fpkm	Ai_56E_1_fpkm	Ai_56E_2_fpkm	Ai_56E_3_fpkm	Ai_30C_mean	Ai_56E_mean	log2(fc)	PValue	FDR	Symbol	Description	KEGG_A_class	KEGG_B_class	Pathway	K_ID	GO Component	GO Function	GO Process
EVM%20prediction%20Contig412.26	63	73	65	97	150	46	1.82	1.9	1.58	2.21	3.22	1.32	1.76667	2.25	0.348895	0.538563	0.763308	Sirt1	NAD-dependent protein deacetylase sirtuin-1 [Mizuhopecten yessoensis]	Metabolism;Cellular Processes;Human Diseases;Organismal Systems;Human Diseases;Organismal Systems;Environmental Information Processing;Environmental Information Processing;Organismal Systems;Organismal Systems;Metabolism	Global and overview maps;Cell growth and death;Cancers;Endocrine system;Substance dependence;Aging;Signal transduction;Signal transduction;Aging;Aging;Metabolism of cofactors and vitamins	ko01100//Metabolic pathways;ko04218//Cellular senescence;ko05206//MicroRNAs in cancer;ko04922//Glucagon signaling pathway;ko05031//Amphetamine addiction;ko04212//Longevity regulating pathway - worm;ko04068//FoxO signaling pathway;ko04152//AMPK signaling pathway;ko04211//Longevity regulating pathway - mammal;ko04213//Longevity regulating pathway - multiple species;ko00760//Nicotinate and nicotinam…	K11411;K11411;K11411;K11411;K11411;K11411;K11411;K11411;K11411;K11411;K11411	GO:0000790//nuclear chromatin;GO:0000792//heterochromatin;GO:0012505//endomembrane system;GO:0016604//nuclear body;GO:0019866//organelle inner membrane;GO:0031519//PcG protein complex;GO:0043005//neuron projection;GO:0044444//cytoplasmic part	GO:0000976//transcription regulatory region sequence-specific DNA binding;GO:0003712//transcription cofactor activity;GO:0008134//transcription factor binding;GO:0016763//transferase activity, transferring pentosyl groups;GO:0017136//NAD-dependent histone deacetylase activity;GO:0019215//intermediate filament binding;GO:0019901//protein kinase binding;GO:0019904//protein domain specific binding;G…	GO:0000278//mitotic cell cycle;GO:0001558//regulation of cell growth;GO:0001666//response to hypoxia;GO:0002027//regulation of heart rate;GO:0002819//regulation of adaptive immune response;GO:0006111//regulation of gluconeogenesis;GO:0006282//regulation of DNA repair;GO:0006289//nucleotide-excision repair;GO:0006338//chromatin remodeling;GO:0006357//regulation of transcription from RNA polymerase…
EVM%20prediction%20Contig429.19	0	0	0	4	8	15	0	0	0	0.25	0.46	1.16	0.001	0.623333	9.28386	0.00257854	0.0235483	Sirt2	NAD-dependent protein deacetylase sirtuin-2-like isoform X1 [Mizuhopecten yessoensis]	Metabolism;Metabolism	Global and overview maps;Metabolism of cofactors and vitamins	ko01100//Metabolic pathways;ko00760//Nicotinate and nicotinamide metabolism	K11412;K11412	GO:0000790//nuclear chromatin;GO:0005815//microtubule organizing center;GO:0005819//spindle;GO:0005911//cell-cell junction;GO:0016020//membrane;GO:0033267//axon part;GO:0043218//compact myelin;GO:0043234//protein complex;GO:0044444//cytoplasmic part;GO:0097386//glial cell projection	GO:0000166//nucleotide binding;GO:0015631//tubulin binding;GO:0016763//transferase activity, transferring pentosyl groups;GO:0017136//NAD-dependent histone deacetylase activity;GO:0019899//enzyme binding;GO:0032182//ubiquitin-like protein binding;GO:0043168//anion binding;GO:0046914//transition metal ion binding	GO:0001933//negative regulation of protein phosphorylation;GO:0002237//response to molecule of bacterial origin;GO:0002832//negative regulation of response to biotic stimulus;GO:0006342//chromatin silencing;GO:0006486//protein glycosylation;GO:0006952//defense response;GO:0006979//response to oxidative stress;GO:0007088//regulation of mitotic nuclear division;GO:0007169//transmembrane receptor pr…
EVM%20prediction%20Contig52.247	238	143	182	301	310	96	4	2.17	2.57	3.99	3.88	1.61	2.91333	3.16	0.117254	0.928812	0.972443	SIRT3	NAD-dependent protein deacetylase sirtuin-3, mitochondrial [Mizuhopecten yessoensis]	Metabolism;Human Diseases;Metabolism	Global and overview maps;Cancers;Metabolism of cofactors and vitamins	ko01100//Metabolic pathways;ko05230//Central carbon metabolism in cancer;ko00760//Nicotinate and nicotinamide metabolism	K11413;K11413;K11413	GO:0044429//mitochondrial part	GO:0000166//nucleotide binding;GO:0005515//protein binding;GO:0016763//transferase activity, transferring pentosyl groups;GO:0017136//NAD-dependent histone deacetylase activity;GO:0043168//anion binding;GO:0046914//transition metal ion binding	GO:0006486//protein glycosylation;GO:0016575//histone deacetylation;GO:0018394//peptidyl-lysine acetylation;GO:0043409//negative regulation of MAPK cascade;GO:0044767//single-organism developmental process;GO:0045333//cellular respiration;GO:0050796//regulation of insulin secretion
EVM%20prediction%20Contig363.65	26	19	28	35	46	14	1.59	1.05	1.44	1.69	2.1	0.86	1.36	1.55	0.188662	0.835664	0.930411	SIRT4	NAD-dependent protein lipoamidase sirtuin-4, mitochondrial-like isoform X1 [Mizuhopecten yessoensis]	Metabolism;Metabolism	Global and overview maps;Metabolism of cofactors and vitamins	ko01100//Metabolic pathways;ko00760//Nicotinate and nicotinamide metabolism	K11414;K11414	GO:0044429//mitochondrial part	GO:0016763//transferase activity, transferring pentosyl groups;GO:0016811//hydrolase activity, acting on carbon-nitrogen (but not peptide) bonds, in linear amides;GO:0033558//protein deacetylase activity;GO:0043168//anion binding;GO:0046914//transition metal ion binding	GO:0001666//response to hypoxia;GO:0006476//protein deacetylation;GO:0006486//protein glycosylation;GO:0009064//glutamine family amino acid metabolic process;GO:0009891//positive regulation of biosynthetic process;GO:0010664//negative regulation of striated muscle cell apoptotic process;GO:0010955//negative regulation of protein processing;GO:0016458//gene silencing;GO:0033554//cellular response …
EVM%20prediction%20Contig273.83	109	123	168	69	141	62	3.52	3.58	4.55	1.75	3.38	1.99	3.88333	2.37333	-0.710381	0.0348309	0.148921	SIRT5	NAD-dependent protein deacylase [Lingula anatina]	Metabolism;Metabolism	Global and overview maps;Metabolism of cofactors and vitamins	ko01100//Metabolic pathways;ko00760//Nicotinate and nicotinamide metabolism	K11415;K11415	GO:0031970//organelle envelope lumen;GO:0044429//mitochondrial part	GO:0016763//transferase activity, transferring pentosyl groups;GO:0016811//hydrolase activity, acting on carbon-nitrogen (but not peptide) bonds, in linear amides;GO:0016836//hydro-lyase activity;GO:0033558//protein deacetylase activity;GO:0043168//anion binding;GO:0046914//transition metal ion binding;GO:0052689//carboxylic ester hydrolase activity	GO:0006486//protein glycosylation;GO:0009991//response to extracellular stimulus;GO:0010664//negative regulation of striated muscle cell apoptotic process;GO:0016458//gene silencing;GO:0018205//peptidyl-lysine modification;GO:0031324//negative regulation of cellular metabolic process;GO:0035601//protein deacylation
EVM%20prediction%20Contig74.331	17	15	16	38	43	32	1.07	0.85	0.84	1.88	2	2	0.92	1.96	1.09115	0.0431304	0.172597	Sirt6	NAD-dependent protein deacetylase sirtuin-6-like isoform X2 [Mizuhopecten yessoensis]	Metabolism;Organismal Systems;Human Diseases;Metabolism	Global and overview maps;Environmental adaptation;Cancers;Metabolism of cofactors and vitamins	ko01100//Metabolic pathways;ko04714//Thermogenesis;ko05230//Central carbon metabolism in cancer;ko00760//Nicotinate and nicotinamide metabolism	K11416;K11416;K11416;K11416	GO:0000784//nuclear chromosome, telomeric region	GO:0016763//transferase activity, transferring pentosyl groups;GO:0017136//NAD-dependent histone deacetylase activity;GO:0043168//anion binding;GO:0046914//transition metal ion binding	GO:0000018//regulation of DNA recombination;GO:0006486//protein glycosylation;GO:0009991//response to extracellular stimulus;GO:0016575//histone deacetylation
EVM%20prediction%20Contig350.64	80	72	115	150	180	106	1.27	1.03	1.53	1.87	2.12	1.67	1.27667	1.88667	0.563458	0.0994199	0.294815	Sirt7	NAD-dependent protein deacetylase sirtuin-7 [Mizuhopecten yessoensis]	Metabolism;Metabolism	Global and overview maps;Metabolism of cofactors and vitamins	ko01100//Metabolic pathways;ko00760//Nicotinate and nicotinamide metabolism	K11417;K11417	GO:0030874//nucleolar chromatin	GO:0017136//NAD-dependent histone deacetylase activity;GO:0043167//ion binding	GO:0006357//regulation of transcription from RNA polymerase II promoter;GO:0016575//histone deacetylation;GO:0022402//cell cycle process
EVM%20prediction%20Contig549.9	775	737	1036	2655	1634	1045	20.82	17.89	23.39	56.24	32.67	27.98	20.7	38.9633	0.912486	0.0118246	0.0717362	BNIP3	BCL2/adenovirus E1B 19 kDa protein-interacting protein 3-like [Mizuhopecten yessoensis]	Human Diseases;Human Diseases;Cellular Processes;Environmental Information Processing;Cellular Processes	Infectious diseases;Infectious diseases;Transport and catabolism;Signal transduction;Transport and catabolism	ko05131//Shigellosis;ko05134//Legionellosis;ko04140//Autophagy - animal;ko04068//FoxO signaling pathway;ko04137//Mitophagy - animal	K15464;K15464;K15464;K15464;K15464	-	-	-
EVM%20prediction%20Contig421.21	60	63	65	325	218	707	8.19	7.77	7.45	34.96	22.13	96.1	7.80333	51.0633	2.71013	7.70487e-06	0.000231471	GADD45	Growth arrest and DNA damage-inducible protein GADD45 beta [Mizuhopecten yessoensis]	Human Diseases;Environmental Information Processing;Cellular Processes;Cellular Processes;Human Diseases;Human Diseases;Human Diseases;Human Diseases;Human Diseases;Human Diseases;Cellular Processes;Environmental Information Processing;Human Diseases;Environmental Information Processing;Human Diseases;Human Diseases;Cellular Processes;Human Diseases;Human Diseases;Human Diseases;Human Diseases;Hu…	Cancers;Signal transduction;Cell growth and death;Cell growth and death;Cancers;Cancers;Infectious diseases;Cancers;Cancers;Cancers;Cell growth and death;Signal transduction;Cancers;Signal transduction;Cancers;Cancers;Cell growth and death;Cancers;Cancers;Cancers;Cancers;Cancers;Cancers	ko05200//Pathways in cancer;ko04010//MAPK signaling pathway;ko04218//Cellular senescence;ko04210//Apoptosis;ko05225//Hepatocellular carcinoma;ko05214//Glioma;ko05169//Epstein-Barr virus infection;ko05226//Gastric cancer;ko05222//Small cell lung cancer;ko05224//Breast cancer;ko04110//Cell cycle;ko04064//NF-kappa B signaling pathway;ko05202//Transcriptional misregulation in cancers;ko04068//FoxO si…	K04402;K04402;K04402;K04402;K04402;K04402;K04402;K04402;K04402;K04402;K04402;K04402;K04402;K04402;K04402;K04402;K04402;K04402;K04402;K04402;K04402;K04402;K04402	GO:0043231//intracellular membrane-bounded organelle	GO:0044212//transcription regulatory region DNA binding	GO:0001933//negative regulation of protein phosphorylation;GO:0006915//apoptotic process;GO:0007050//cell cycle arrest;GO:0009628//response to abiotic stimulus;GO:0009888//tissue development;GO:0009952//anterior/posterior pattern specification;GO:0010033//response to organic substance;GO:0010038//response to metal ion;GO:0032147//activation of protein kinase activity;GO:0032874//positive regulati…
EVM%20prediction%20Contig731.19	103	118	123	37	18	15	10.14	10.49	10.17	2.87	1.32	1.47	10.2667	1.88667	-2.44406	9.42109e-08	5.53116e-06	Faslg	tumor necrosis factor ligand superfamily member 10-like [Mizuhopecten yessoensis]	Human Diseases;Human Diseases;Cellular Processes;Cellular Processes;Human Diseases;Environmental Information Processing;Environmental Information Processing;Organismal Systems;Environmental Information Processing	Infectious diseases;Infectious diseases;Cell growth and death;Cell growth and death;Infectious diseases;Signal transduction;Signaling molecules and interaction;Immune system;Signaling molecules and interaction	ko05132//Salmonella infection;ko05130//Pathogenic Escherichia coli infection;ko04210//Apoptosis;ko04217//Necroptosis;ko05164//Influenza A;ko04068//FoxO signaling pathway;ko04060//Cytokine-cytokine receptor interaction;ko04650//Natural killer cell mediated cytotoxicity;ko04061//Viral protein interaction with cytokine and cytokine receptor	K04721;K04721;K04721;K04721;K04721;K04721;K04721;K04721;K04721	GO:0031982//vesicle;GO:0043231//intracellular membrane-bounded organelle;GO:0044444//cytoplasmic part;GO:0044459//plasma membrane part	GO:0032813//tumor necrosis factor receptor superfamily binding	GO:0010467//gene expression;GO:0032268//regulation of cellular protein metabolic process;GO:0043065//positive regulation of apoptotic process;GO:0043281//regulation of cysteine-type endopeptidase activity involved in apoptotic process;GO:0070265//necrotic cell death;GO:0097191//extrinsic apoptotic signaling pathway;GO:0097285//cell-type specific apoptotic process;GO:2001233//regulation of apoptot…
EVM%20prediction%20Contig120.40	234	221	268	218	202	93	6.02	5.14	5.79	4.42	3.87	2.38	5.65	3.55667	-0.667725	0.017908	0.0959597	mcm2	DNA replication licensing factor mcm2-like [Mizuhopecten yessoensis]	Cellular Processes;Genetic Information Processing	Cell growth and death;Replication and repair	ko04110//Cell cycle;ko03030//DNA replication	K02540;K02540	GO:0000808//origin recognition complex;GO:0005856//cytoskeleton;GO:0031981//nuclear lumen	GO:0004386//helicase activity;GO:0005515//protein binding;GO:0032550//purine ribonucleoside binding;GO:0043169//cation binding;GO:0043565//sequence-specific DNA binding	GO:0022616//DNA strand elongation;GO:0032508//DNA duplex unwinding;GO:0034728//nucleosome organization;GO:0044772//mitotic cell cycle phase transition;GO:0048534//hematopoietic or lymphoid organ development;GO:0051320//S phase;GO:0070670//response to interleukin-4;GO:0090329//regulation of DNA-dependent DNA replication
EVM%20prediction%20Contig443.38	79	75	128	82	57	31	2.86	2.45	3.89	2.34	1.53	1.12	3.06667	1.66333	-0.882594	0.0288676	0.130986	zmcm3	zygotic DNA replication licensing factor mcm3-like isoform X1 [Mizuhopecten yessoensis]	Cellular Processes;Genetic Information Processing	Cell growth and death;Replication and repair	ko04110//Cell cycle;ko03030//DNA replication	K02541;K02541	GO:0005815//microtubule organizing center;GO:0031981//nuclear lumen;GO:0043234//protein complex;GO:0044444//cytoplasmic part	GO:0003676//nucleic acid binding;GO:0004386//helicase activity;GO:0005102//receptor binding;GO:0032550//purine ribonucleoside binding	GO:0006952//defense response;GO:0009888//tissue development;GO:0022616//DNA strand elongation;GO:0032392//DNA geometric change;GO:0044710//single-organism metabolic process;GO:0044772//mitotic cell cycle phase transition;GO:0051320//S phase
EVM%20prediction%20Contig105.203	298	265	357	256	192	71	6.69	5.37	6.73	4.53	3.2	1.59	6.26333	3.10667	-1.01156	0.00621057	0.0451257	mcm4	DNA replication licensing factor mcm4-A-like [Mizuhopecten yessoensis]	Cellular Processes;Genetic Information Processing	Cell growth and death;Replication and repair	ko04110//Cell cycle;ko03030//DNA replication	K02212;K02212	GO:0031981//nuclear lumen;GO:0043234//protein complex	GO:0003678//DNA helicase activity;GO:0032550//purine ribonucleoside binding;GO:0043169//cation binding;GO:0043566//structure-specific DNA binding	GO:0007051//spindle organization;GO:0009620//response to fungus;GO:0022616//DNA strand elongation;GO:0032508//DNA duplex unwinding;GO:0044772//mitotic cell cycle phase transition;GO:0044786//cell cycle DNA replication;GO:0051320//S phase;GO:0090329//regulation of DNA-dependent DNA replication
EVM%20prediction%20Contig79.223	132	100	166	106	69	21	4.38	3	4.63	2.77	1.7	0.69	4.00333	1.72	-1.21879	0.0108348	0.0676323	mcm5	DNA replication licensing factor mcm5-like [Mizuhopecten yessoensis]	Cellular Processes;Genetic Information Processing	Cell growth and death;Replication and repair	ko04110//Cell cycle;ko03030//DNA replication	K02209;K02209	GO:0031981//nuclear lumen;GO:0043234//protein complex	GO:0004386//helicase activity;GO:0032550//purine ribonucleoside binding;GO:0043565//sequence-specific DNA binding	GO:0009792//embryo development ending in birth or egg hatching;GO:0022616//DNA strand elongation;GO:0032508//DNA duplex unwinding;GO:0042981//regulation of apoptotic process;GO:0044772//mitotic cell cycle phase transition;GO:0051320//S phase;GO:0090329//regulation of DNA-dependent DNA replication
EVM%20prediction%20Contig428.20	104	114	230	141	168	45	3.15	3.12	5.86	3.37	3.79	1.36	4.04333	2.84	-0.509654	0.19254	0.438422	MCM6	zygotic DNA replication licensing factor mcm6-like isoform X1 [Mizuhopecten yessoensis]	Cellular Processes;Genetic Information Processing	Cell growth and death;Replication and repair	ko04110//Cell cycle;ko03030//DNA replication	K02542;K02542	GO:0031981//nuclear lumen;GO:0043234//protein complex	GO:0003678//DNA helicase activity;GO:0005515//protein binding;GO:0032550//purine ribonucleoside binding;GO:0043566//structure-specific DNA binding	GO:0022402//cell cycle process;GO:0022616//DNA strand elongation;GO:0032508//DNA duplex unwinding;GO:0051320//S phase
EVM%20prediction%20Contig1116.11	133	87	129	115	111	72	6.25	3.69	5.09	4.26	3.88	3.37	5.01	3.83667	-0.384957	0.218593	0.47065	mcm7	DNA replication licensing factor MCM7 isoform X2 [Rhinatrema bivittatum]	Cellular Processes;Genetic Information Processing	Cell growth and death;Replication and repair	ko04110//Cell cycle;ko03030//DNA replication	K02210;K02210	GO:0031981//nuclear lumen;GO:0036387//pre-replicative complex;GO:0043234//protein complex;GO:0044444//cytoplasmic part	GO:0003678//DNA helicase activity;GO:0032550//purine ribonucleoside binding;GO:0042623//ATPase activity, coupled;GO:0043169//cation binding;GO:0043566//structure-specific DNA binding	GO:0009410//response to xenobiotic stimulus;GO:0010468//regulation of gene expression;GO:0016310//phosphorylation;GO:0022616//DNA strand elongation;GO:0031572//G2 DNA damage checkpoint;GO:0032508//DNA duplex unwinding;GO:0044772//mitotic cell cycle phase transition;GO:0051320//S phase;GO:0070849//response to epidermal growth factor;GO:0090329//regulation of DNA-dependent DNA replication;GO:190229…
EVM%20prediction%20Contig1024.21	37	37	46	18	22	26	1.02	0.92	1.07	0.39	0.45	0.72	1.00333	0.52	-0.948217	0.0706555	0.236505	MCM8	DNA helicase MCM8-like [Mizuhopecten yessoensis]	-	-	-	-	GO:0031981//nuclear lumen;GO:0042555//MCM complex	GO:0003676//nucleic acid binding;GO:0017111//nucleoside-triphosphatase activity;GO:0032550//purine ribonucleoside binding	GO:0000725//recombinational repair;GO:0007276//gamete generation;GO:0022402//cell cycle process;GO:0022616//DNA strand elongation;GO:0051320//S phase
EVM%20prediction%20Contig449.53	60	42	67	25	38	10	1.24	0.78	1.16	0.41	0.58	0.21	1.06	0.4	-1.40599	0.00308004	0.0269234	pola1	DNA polymerase alpha catalytic subunit-like [Mizuhopecten yessoensis]	Genetic Information Processing	Replication and repair	ko03030//DNA replication	K02320	-	-	-
EVM%20prediction%20Contig348.70	334	272	503	266	266	189	23.91	17.59	30.24	15.01	14.16	13.47	23.9133	14.2133	-0.75057	0.00977916	0.0628562	PCNA	proliferating cell nuclear antigen-like [Mizuhopecten yessoensis]	Human Diseases;Cellular Processes;Cellular Processes;Genetic Information Processing;Genetic Information Processing;Genetic Information Processing;Genetic Information Processing	Infectious diseases;Cell growth and death;Cellular community - eukaryotes;Replication and repair;Replication and repair;Replication and repair;Replication and repair	ko05161//Hepatitis B;ko04110//Cell cycle;ko04530//Tight junction;ko03410//Base excision repair;ko03420//Nucleotide excision repair;ko03030//DNA replication;ko03430//Mismatch repair	K04802;K04802;K04802;K04802;K04802;K04802;K04802	-	-	-
EVM%20prediction%20Contig133.35	134	137	127	398	218	128	8.08	7.46	6.43	18.91	9.8	7.69	7.32333	12.1333	0.728404	0.11971	0.330456	Atg101	autophagy-related protein 101-like isoform X2 [Mizuhopecten yessoensis]	Human Diseases;Human Diseases;Cellular Processes;Human Diseases;Organismal Systems;Cellular Processes	Neurodegenerative diseases;Neurodegenerative diseases;Transport and catabolism;Neurodegenerative disease;Aging;Transport and catabolism	ko05010//Alzheimer disease;ko05016//Huntington disease;ko04140//Autophagy - animal;ko05017//Spinocerebellar ataxia;ko04211//Longevity regulating pathway - mammal;ko04136//Autophagy - other eukaryotes	K19730;K19730;K19730;K19730;K19730;K19730	-	-	-
EVM%20prediction%20Contig57.148	43	53	79	149	94	110	1.64	1.83	2.54	4.49	2.67	4.19	2.00333	3.78333	0.917255	0.0433881	0.173239	ATG9A	autophagy-related protein 9A-like [Mizuhopecten yessoensis]	Cellular Processes;Cellular Processes;Cellular Processes	Transport and catabolism;Transport and catabolism;Transport and catabolism	ko04140//Autophagy - animal;ko04137//Mitophagy - animal;ko04136//Autophagy - other eukaryotes	K17907;K17907;K17907	-	-	-
EVM%20prediction%20Contig326.75	845	1374	1093	4882	2254	2065	6.45	9.47	7	29.36	12.79	15.69	7.64	19.28	1.33546	0.00272192	0.0245346	ULK2	serine/threonine-protein kinase unc-51-like [Mizuhopecten yessoensis]	Human Diseases;Human Diseases;Environmental Information Processing;Cellular Processes;Organismal Systems;Human Diseases;Cellular Processes	Neurodegenerative diseases;Neurodegenerative diseases;Signal transduction;Transport and catabolism;Aging;Neurodegenerative disease;Transport and catabolism	ko05010//Alzheimer disease;ko05016//Huntington disease;ko04150//mTOR signaling pathway;ko04140//Autophagy - animal;ko04212//Longevity regulating pathway - worm;ko05017//Spinocerebellar ataxia;ko04136//Autophagy - other eukaryotes	K08269;K08269;K08269;K08269;K08269;K08269;K08269	-	-	-
EVM%20prediction%20Contig125.91	34	32	40	193	164	202	1.93	1.64	1.91	8.64	6.93	11.43	1.82667	9	2.30071	1.14291e-07	6.56988e-06	BCL2L1	apoptosis regulator R1-like isoform X1 [Mizuhopecten yessoensis]	Human Diseases;Human Diseases;Human Diseases;Human Diseases;Environmental Information Processing;Human Diseases;Cellular Processes;Human Diseases;Human Diseases;Organismal Systems;Organismal Systems;Cellular Processes;Human Diseases;Human Diseases;Genetic Information Processing;Organismal Systems;Human Diseases;Organismal Systems;Cellular Processes;Organismal Systems;Human Diseases;Human Diseases…	Cancers;Infectious diseases;Infectious diseases;Infectious disease: viral;Signal transduction;Cardiovascular diseases;Cellular community - eukaryotes;Infectious diseases;Infectious diseases;Nervous system;Endocrine system;Cell growth and death;Infectious diseases;Cancers;Folding, sorting and degradation;Circulatory system;Infectious diseases;Immune system;Cell growth and death;Nervous system;Infe…	ko05200//Pathways in cancer;ko05152//Tuberculosis;ko05132//Salmonella infection;ko05170//Human immunodeficiency virus 1 infection;ko04151//PI3K-Akt signaling pathway;ko05418//Fluid shear stress and atherosclerosis;ko04510//Focal adhesion;ko05131//Shigellosis;ko05168//Herpes simplex infection;ko04722//Neurotrophin signaling pathway;ko04915//Estrogen signaling pathway;ko04210//Apoptosis;ko05145//To…	K02161;K02161;K02161;K02161;K02161;K02161;K02161;K02161;K02161;K02161;K02161;K02161;K02161;K02161;K02161;K02161;K02161;K02161;K02161;K02161;K02161;K02161;K02161;K02161;K02161;K02161;K02161;K02161;K02161;K02161;K02161;K02161;K02161;K02161;K02161;K02161;K02161;K02161;K02161;K02161	-	-	-
EVM%20prediction%20scaffold_80.28	36	11	106	103	162	109	1.84	1.61	4.49	4.79	7.43	5.48	2.64667	5.9	1.15654	0.0669762	0.165463	--	apoptosis regulator BAX-like isoform X2 [Pomacea canaliculata]	Human Diseases;Human Diseases;Human Diseases;Human Diseases;Human Diseases;Human Diseases;Human Diseases;Human Diseases;Human Diseases;Human Diseases;Cellular Processes;Human Diseases;Organismal Systems;Cellular Processes;Genetic Information Processing;Human Diseases;Human Diseases;Human Diseases;Human Diseases;Human Diseases;Human Diseases;Human Diseases;Human Diseases;Human Diseases;Human Disea…	Cancers;Infectious diseases;Infectious diseases;Neurodegenerative diseases;Infectious diseases;Infectious diseases;Infectious disease: viral;Infectious diseases;Infectious diseases;Infectious diseases;Cell growth and death;Infectious diseases;Nervous system;Cell growth and death;Folding, sorting and degradation;Infectious diseases;Cancers;Cancers;Infectious diseases;Infectious diseases;Infectious…	ko05200//Pathways in cancer;ko05152//Tuberculosis;ko05165//Human papillomavirus infection;ko05016//Huntington disease;ko05132//Salmonella infection;ko05130//Pathogenic Escherichia coli infection;ko05170//Human immunodeficiency virus 1 infection;ko05131//Shigellosis;ko05163//Human cytomegalovirus infection;ko05168//Herpes simplex infection;ko04210//Apoptosis;ko05167//Kaposi sarcoma-associated herp…	K02159;K02159;K02159;K02159;K02159;K02159;K02159;K02159;K02159;K02159;K02159;K02159;K02159;K02159;K02159;K02159;K02159;K02159;K02159;K02159;K02159;K02159;K02159;K02159;K02159;K02159;K02159;K02159;K02159;K02159;K02159;K02159;K02159;K02159;K02159;K02159;K02159;K02159;K02159;K02159;K02159;K02159;K02159;K02159;K02159;K02159;K02159	GO:0005739//mitochondrion;GO:0012505//endomembrane system;GO:0016021//integral component of membrane;GO:0031090//organelle membrane;GO:0031967//organelle envelope;GO:0043234//protein complex	GO:0005515//protein binding	GO:0000003//reproduction;GO:0001783//B cell apoptotic process;GO:0002376//immune system process;GO:0003006//developmental process involved in reproduction;GO:0006811//ion transport;GO:0006874//cellular calcium ion homeostasis;GO:0006919//activation of cysteine-type endopeptidase activity involved in apoptotic process;GO:0008283//cell proliferation;GO:0008637//apoptotic mitochondrial changes;GO:00…
EVM%20prediction%20Contig788.15	511	302	649	926	1408	1139	25.43	13.58	27.13	36.32	52.12	56.46	22.0467	48.3	1.13146	0.00272501	0.0245442	HSPA9	stress-70 protein, mitochondrial-like [Mizuhopecten yessoensis]	Human Diseases;Organismal Systems;Genetic Information Processing	Infectious diseases;Aging;Folding, sorting and degradation	ko05152//Tuberculosis;ko04212//Longevity regulating pathway - worm;ko03018//RNA degradation	K04043;K04043;K04043	GO:0005924//cell-substrate adherens junction;GO:0009295//nucleoid;GO:0031988//membrane-bounded vesicle;GO:0043232//intracellular non-membrane-bounded organelle;GO:0044429//mitochondrial part	GO:0003723//RNA binding;GO:0016628//oxidoreductase activity, acting on the CH-CH group of donors, NAD or NADP as acceptor;GO:0019838//growth factor binding;GO:0032550//purine ribonucleoside binding;GO:0044389//ubiquitin-like protein ligase binding	GO:0006605//protein targeting;GO:0042246//tissue regeneration;GO:0042981//regulation of apoptotic process;GO:0044267//cellular protein metabolic process;GO:0044710//single-organism metabolic process;GO:0048534//hematopoietic or lymphoid organ development;GO:0070555//response to interleukin-1
EVM%20prediction%20Contig143.85	285	347	611	540	832	628	7.66	8.43	13.8	11.44	16.64	16.82	9.96333	14.9667	0.587053	0.127935	0.344682	CREB3L4	cyclic AMP-responsive element-binding protein 3-like protein 4 isoform X1 [Mizuhopecten yessoensis]	Human Diseases;Human Diseases;Environmental Information Processing;Environmental Information Processing;Human Diseases;Human Diseases;Environmental Information Processing;Organismal Systems;Organismal Systems;Organismal Systems;Organismal Systems;Organismal Systems;Organismal Systems;Organismal Systems;Human Diseases;Human Diseases;Human Diseases;Organismal Systems;Human Diseases;Organismal Syste…	Infectious diseases;Neurodegenerative diseases;Signal transduction;Signal transduction;Infectious diseases;Substance dependence;Signal transduction;Nervous system;Endocrine system;Environmental adaptation;Endocrine system;Circulatory system;Nervous system;Endocrine system;Cancers;Substance dependence;Infectious diseases;Endocrine system;Infectious diseases;Endocrine system;Signal transduction;End…	ko05165//Human papillomavirus infection;ko05016//Huntington disease;ko04024//cAMP signaling pathway;ko04151//PI3K-Akt signaling pathway;ko05163//Human cytomegalovirus infection;ko05034//Alcoholism;ko04022//cGMP - PKG signaling pathway;ko04728//Dopaminergic synapse;ko04915//Estrogen signaling pathway;ko04714//Thermogenesis;ko04916//Melanogenesis;ko04261//Adrenergic signaling in cardiomyocytes;ko04…	K09048;K09048;K09048;K09048;K09048;K09048;K09048;K09048;K09048;K09048;K09048;K09048;K09048;K09048;K09048;K09048;K09048;K09048;K09048;K09048;K09048;K09048;K09048;K09048;K09048;K09048;K09048;K09048;K09048;K09048;K09048;K09048;K09048	GO:0031090//organelle membrane;GO:0031224//intrinsic component of membrane;GO:0043231//intracellular membrane-bounded organelle	GO:0000976//transcription regulatory region sequence-specific DNA binding;GO:0000981//RNA polymerase II transcription factor activity, sequence-specific DNA binding;GO:0046983//protein dimerization activity	GO:0002673//regulation of acute inflammatory response;GO:0006357//regulation of transcription from RNA polymerase II promoter;GO:0007165//signal transduction;GO:0034976//response to endoplasmic reticulum stress;GO:0035966//response to topologically incorrect protein
EVM%20prediction%20Contig124.80	318	941	477	2227	1514	3216	8.02	21.42	10.1	44.24	28.38	80.73	13.18	51.1167	1.95544	0.000927908	0.0105983	UCP3	mitochondrial uncoupling protein 3-like [Mizuhopecten yessoensis]	-	-	-	-	GO:0019866//organelle inner membrane;GO:0043231//intracellular membrane-bounded organelle	GO:0005488//binding	GO:0001101//response to acid chemical;GO:0001678//cellular glucose homeostasis;GO:0001889//liver development;GO:0006818//hydrogen transport;GO:0009267//cellular response to starvation;GO:0009746//response to hexose;GO:0022900//electron transport chain;GO:0032845//negative regulation of homeostatic process;GO:0032868//response to insulin;GO:0042391//regulation of membrane potential;GO:0042981//reg…
EVM%20prediction%20Contig467.36	745	837	847	273	550	333	22.49	22.82	21.47	6.49	12.35	10.01	22.26	9.61667	-1.21084	0.000141448	0.00243202	Parp3	poly [ADP-ribose] polymerase 3-like [Mizuhopecten yessoensis]	Cellular Processes;Organismal Systems;Genetic Information Processing	Cell growth and death;Aging;Replication and repair	ko04210//Apoptosis;ko04212//Longevity regulating pathway - worm;ko03410//Base excision repair	K10798;K10798;K10798	-	-	-
MSTRG.18826	37	107	34	21	18	11	1.37	3.57	1.06	0.61	0.5	0.41	2	0.506667	-1.98089	0.00180363	0.0179042	--	insulin-like [Mizuhopecten yessoensis]	Human Diseases;Environmental Information Processing;Environmental Information Processing;Environmental Information Processing;Environmental Information Processing;Environmental Information Processing;Organismal Systems;Cellular Processes;Environmental Information Processing;Human Diseases;Cellular Processes;Cellular Processes;Organismal Systems;Environmental Information Processing;Environmental I…	Neurodegenerative diseases;Signal transduction;Signal transduction;Signal transduction;Signal transduction;Signal transduction;Endocrine system;Cell growth and death;Signal transduction;Endocrine and metabolic diseases;Cell motility;Transport and catabolism;Endocrine system;Signal transduction;Signal transduction;Signal transduction;Signal transduction;Endocrine and metabolic diseases;Aging;Cance…	ko05010//Alzheimer disease;ko04151//PI3K-Akt signaling pathway;ko04014//Ras signaling pathway;ko04015//Rap1 signaling pathway;ko04010//MAPK signaling pathway;ko04022//cGMP - PKG signaling pathway;ko04910//Insulin signaling pathway;ko04114//Oocyte meiosis;ko04150//mTOR signaling pathway;ko04932//Non-alcoholic fatty liver disease (NAFLD);ko04810//Regulation of actin cytoskeleton;ko04140//Autophagy …	K04526;K04526;K04526;K04526;K04526;K04526;K04526;K04526;K04526;K04526;K04526;K04526;K04526;K04526;K04526;K04526;K04526;K04526;K04526;K04526;K04526;K04526;K04526;K04526;K04526;K04526;K04526;K04526;K04526	-	-	-
MSTRG.26518	49	54	83	143	121	111	3.17	3.16	4.52	7.3	5.83	7.16	3.61667	6.76333	0.903074	0.0234799	0.1144	IGFBP2	insulin-like growth factor-binding protein 5 [Mizuhopecten yessoensis]	-	-	-	-	-	-	-
id	Ap_30C_1_count	Ap_30C_2_count	Ap_30C_3_count	Ap_56E_1_count	Ap_56E_2_count	Ap_56E_3_count	Ap_30C_1_fpkm	Ap_30C_2_fpkm	Ap_30C_3_fpkm	Ap_56E_1_fpkm	Ap_56E_2_fpkm	Ap_56E_3_fpkm	Ap_30C_mean	Ap_56E_mean	log2(fc)	PValue	FDR	Symbol	Description	KEGG_A_class	KEGG_B_class	Pathway	K_ID	GO Component	GO Function	GO Process
EVM%20prediction%20scaffold_65.46	87	115	181	109	179	145	1.09	4.13	1.88	1.24	2.01	1.79	2.36667	1.68	-0.494395	0.319592	0.499971	SIRT1	NAD-dependent protein deacetylase sirtuin-1-like isoform X3 [Mizuhopecten yessoensis]	Metabolism;Cellular Processes;Human Diseases;Organismal Systems;Human Diseases;Environmental Information Processing;Environmental Information Processing;Organismal Systems;Organismal Systems;Metabolism;Organismal Systems	Global and overview maps;Cell growth and death;Cancers;Endocrine system;Substance dependence;Signal transduction;Signal transduction;Aging;Aging;Metabolism of cofactors and vitamins;Aging	ko01100//Metabolic pathways;ko04218//Cellular senescence;ko05206//MicroRNAs in cancer;ko04922//Glucagon signaling pathway;ko05031//Amphetamine addiction;ko04152//AMPK signaling pathway;ko04068//FoxO signaling pathway;ko04212//Longevity regulating pathway - worm;ko04211//Longevity regulating pathway - mammal;ko00760//Nicotinate and nicotinamide metabolism;ko04213//Longevity regulating pathway - mu…	K11411;K11411;K11411;K11411;K11411;K11411;K11411;K11411;K11411;K11411;K11411	GO:0000790//nuclear chromatin;GO:0000792//heterochromatin;GO:0012505//endomembrane system;GO:0016604//nuclear body;GO:0019866//organelle inner membrane;GO:0031519//PcG protein complex;GO:0043005//neuron projection;GO:0044444//cytoplasmic part	GO:0000976//transcription regulatory region sequence-specific DNA binding;GO:0003712//transcription cofactor activity;GO:0008134//transcription factor binding;GO:0016763//transferase activity, transferring pentosyl groups;GO:0017136//NAD-dependent histone deacetylase activity;GO:0019215//intermediate filament binding;GO:0019901//protein kinase binding;GO:0019904//protein domain specific binding;G…	GO:0000278//mitotic cell cycle;GO:0001558//regulation of cell growth;GO:0001666//response to hypoxia;GO:0002027//regulation of heart rate;GO:0002819//regulation of adaptive immune response;GO:0006111//regulation of gluconeogenesis;GO:0006282//regulation of DNA repair;GO:0006289//nucleotide-excision repair;GO:0006338//chromatin remodeling;GO:0006357//regulation of transcription from RNA polymerase…
EVM%20prediction%20scaffold_81437.20	168	188	307	949	947	606	4.89	15.67	7.39	25.1	24.69	17.32	9.31667	22.37	1.26368	0.0124784	0.0458135	sirt2	NAD-dependent protein deacetylase sirtuin-2-like isoform X1 [Mizuhopecten yessoensis]	Metabolism;Metabolism	Global and overview maps;Metabolism of cofactors and vitamins	ko01100//Metabolic pathways;ko00760//Nicotinate and nicotinamide metabolism	K11412;K11412	GO:0000790//nuclear chromatin;GO:0005815//microtubule organizing center;GO:0005819//spindle;GO:0005911//cell-cell junction;GO:0016020//membrane;GO:0033267//axon part;GO:0043218//compact myelin;GO:0044444//cytoplasmic part;GO:0097386//glial cell projection	GO:0000166//nucleotide binding;GO:0015631//tubulin binding;GO:0017136//NAD-dependent histone deacetylase activity;GO:0019899//enzyme binding;GO:0032182//ubiquitin-like protein binding;GO:0043168//anion binding;GO:0046914//transition metal ion binding	GO:0001933//negative regulation of protein phosphorylation;GO:0002237//response to molecule of bacterial origin;GO:0002832//negative regulation of response to biotic stimulus;GO:0006979//response to oxidative stress;GO:0007169//transmembrane receptor protein tyrosine kinase signaling pathway;GO:0008283//cell proliferation;GO:0009267//cellular response to starvation;GO:0009895//negative regulation…
EVM%20prediction%20scaffold_227.29	126	49	180	71	91	75	1.99	2.22	2.36	1.02	1.29	1.17	2.19	1.16	-0.916806	0.0108411	0.040978	SIRT3	NAD-dependent protein deacetylase sirtuin-3, mitochondrial [Mizuhopecten yessoensis]	Metabolism;Human Diseases;Metabolism	Global and overview maps;Cancers;Metabolism of cofactors and vitamins	ko01100//Metabolic pathways;ko05230//Central carbon metabolism in cancer;ko00760//Nicotinate and nicotinamide metabolism	K11413;K11413;K11413	GO:0044429//mitochondrial part	GO:0000166//nucleotide binding;GO:0005515//protein binding;GO:0016763//transferase activity, transferring pentosyl groups;GO:0017136//NAD-dependent histone deacetylase activity;GO:0043168//anion binding;GO:0046914//transition metal ion binding	GO:0006486//protein glycosylation;GO:0016575//histone deacetylation;GO:0018394//peptidyl-lysine acetylation;GO:0043409//negative regulation of MAPK cascade;GO:0044767//single-organism developmental process;GO:0045333//cellular respiration;GO:0050796//regulation of insulin secretion
EVM%20prediction%20scaffold_593.5	17	6	21	36	21	8	0.91	0.92	0.93	1.75	1.01	0.42	0.92	1.06	0.204358	0.917662	0.953157	SIRT4	NAD-dependent protein lipoamidase sirtuin-4, mitochondrial-like isoform X1 [Mizuhopecten yessoensis]	Metabolism;Metabolism	Global and overview maps;Metabolism of cofactors and vitamins	ko01100//Metabolic pathways;ko00760//Nicotinate and nicotinamide metabolism	K11414;K11414	GO:0044429//mitochondrial part	GO:0016763//transferase activity, transferring pentosyl groups;GO:0016811//hydrolase activity, acting on carbon-nitrogen (but not peptide) bonds, in linear amides;GO:0033558//protein deacetylase activity;GO:0043168//anion binding;GO:0046914//transition metal ion binding	GO:0001666//response to hypoxia;GO:0006476//protein deacetylation;GO:0006486//protein glycosylation;GO:0009064//glutamine family amino acid metabolic process;GO:0009891//positive regulation of biosynthetic process;GO:0010664//negative regulation of striated muscle cell apoptotic process;GO:0010955//negative regulation of protein processing;GO:0016458//gene silencing;GO:0033554//cellular response …
EVM%20prediction%20scaffold_388.57	46	0	121	164	203	42	4.09	0	8.9	13.26	16.17	3.67	4.33	11.0333	1.34943	0.240777	0.41252	SIRT5	NAD-dependent protein deacylase [Lingula anatina]	Metabolism;Metabolism	Global and overview maps;Metabolism of cofactors and vitamins	ko01100//Metabolic pathways;ko00760//Nicotinate and nicotinamide metabolism	K11415;K11415	GO:0031970//organelle envelope lumen;GO:0044429//mitochondrial part	GO:0016763//transferase activity, transferring pentosyl groups;GO:0016811//hydrolase activity, acting on carbon-nitrogen (but not peptide) bonds, in linear amides;GO:0016836//hydro-lyase activity;GO:0033558//protein deacetylase activity;GO:0043168//anion binding;GO:0046914//transition metal ion binding;GO:0052689//carboxylic ester hydrolase activity	GO:0006486//protein glycosylation;GO:0009991//response to extracellular stimulus;GO:0010664//negative regulation of striated muscle cell apoptotic process;GO:0016458//gene silencing;GO:0018205//peptidyl-lysine modification;GO:0031324//negative regulation of cellular metabolic process;GO:0035601//protein deacylation
EVM%20prediction%20scaffold_564.8	32	8	49	841	635	454	1.92	1.37	2.43	45.79	34.08	26.71	1.90667	35.5267	4.21978	1.02092e-17	1.41742e-15	Sirt6	NAD-dependent protein deacetylase sirtuin-6-like [Mizuhopecten yessoensis]	Metabolism;Organismal Systems;Human Diseases;Metabolism	Global and overview maps;Environmental adaptation;Cancers;Metabolism of cofactors and vitamins	ko01100//Metabolic pathways;ko04714//Thermogenesis;ko05230//Central carbon metabolism in cancer;ko00760//Nicotinate and nicotinamide metabolism	K11416;K11416;K11416;K11416	GO:0031981//nuclear lumen;GO:0043232//intracellular non-membrane-bounded organelle	GO:0005488//binding;GO:0016763//transferase activity, transferring pentosyl groups;GO:0017136//NAD-dependent histone deacetylase activity	GO:0016575//histone deacetylation;GO:0050896//response to stimulus
EVM%20prediction%20scaffold_49.88	12	4	33	37	49	15	0.45	0.43	1.02	1.26	1.64	0.55	0.633333	1.15	0.860597	0.343349	0.52376	Sirt7	NAD-dependent protein deacetylase sirtuin-7 [Mizuhopecten yessoensis]	Metabolism;Metabolism	Global and overview maps;Metabolism of cofactors and vitamins	ko01100//Metabolic pathways;ko00760//Nicotinate and nicotinamide metabolism	K11417;K11417	GO:0030874//nucleolar chromatin	GO:0017136//NAD-dependent histone deacetylase activity;GO:0043167//ion binding	GO:0006357//regulation of transcription from RNA polymerase II promoter;GO:0016575//histone deacetylation;GO:0022402//cell cycle process
EVM%20prediction%20scaffold_712.6	11	3	12	25	50	24	1.31	1.02	1.18	2.7	5.33	2.8	1.17	3.61	1.62549	0.0443275	0.12246	foxo	forkhead box protein O-like [Mizuhopecten yessoensis]	Environmental Information Processing;Human Diseases;Organismal Systems;Cellular Processes;Organismal Systems;Environmental Information Processing;Environmental Information Processing;Organismal Systems;Organismal Systems;Organismal Systems;Human Diseases;Cellular Processes;Human Diseases;Organismal Systems;Human Diseases;Organismal Systems	Signal transduction;Infectious diseases;Nervous system;Cell growth and death;Development and regeneration;Signal transduction;Signal transduction;Aging;Immune system;Aging;Drug resistance;Transport and catabolism;Cancers;Aging;Cancers;Endocrine system	ko04151//PI3K-Akt signaling pathway;ko05131//Shigellosis;ko04722//Neurotrophin signaling pathway;ko04218//Cellular senescence;ko04361//Axon regeneration;ko04152//AMPK signaling pathway;ko04068//FoxO signaling pathway;ko04212//Longevity regulating pathway - worm;ko04062//Chemokine signaling pathway;ko04211//Longevity regulating pathway - mammal;ko01521//EGFR tyrosine kinase inhibitor resistance;ko…	K09408;K09408;K09408;K09408;K09408;K09408;K09408;K09408;K09408;K09408;K09408;K09408;K09408;K09408;K09408;K09408	-	-	-
EVM%20prediction%20scaffold_865.15	618	311	985	1396	3237	2413	10.42	15.03	13.75	21.4	48.91	39.97	13.0667	36.76	1.49225	0.00110977	0.00644848	BNIP3	BCL2/adenovirus E1B 19 kDa protein-interacting protein 3-like [Mizuhopecten yessoensis]	Human Diseases;Cellular Processes;Human Diseases;Environmental Information Processing;Cellular Processes	Infectious diseases;Transport and catabolism;Infectious diseases;Signal transduction;Transport and catabolism	ko05131//Shigellosis;ko04140//Autophagy - animal;ko05134//Legionellosis;ko04068//FoxO signaling pathway;ko04137//Mitophagy - animal	K15464;K15464;K15464;K15464;K15464	-	-	-
EVM%20prediction%20scaffold_227.51	100	45	199	3645	3440	3614	9.1	11.74	15	301.82	280.76	323.35	11.9467	301.977	4.65976	2.3083e-34	1.96466e-31	GADD45	growth arrest and DNA damage-inducible protein GADD45 beta-like [Mizuhopecten yessoensis]	Human Diseases;Cellular Processes;Cellular Processes;Environmental Information Processing;Human Diseases;Human Diseases;Human Diseases;Human Diseases;Human Diseases;Environmental Information Processing;Cellular Processes;Human Diseases;Human Diseases;Environmental Information Processing;Human Diseases;Human Diseases;Human Diseases;Cellular Processes;Human Diseases;Human Diseases;Human Diseases;Hu…	Cancers;Cell growth and death;Cell growth and death;Signal transduction;Cancers;Cancers;Cancers;Infectious diseases;Cancers;Signal transduction;Cell growth and death;Cancers;Cancers;Signal transduction;Cancers;Cancers;Cancers;Cell growth and death;Cancers;Cancers;Cancers;Cancers;Cancers	ko05200//Pathways in cancer;ko04210//Apoptosis;ko04218//Cellular senescence;ko04010//MAPK signaling pathway;ko05225//Hepatocellular carcinoma;ko05226//Gastric cancer;ko05214//Glioma;ko05169//Epstein-Barr virus infection;ko05222//Small cell lung cancer;ko04064//NF-kappa B signaling pathway;ko04110//Cell cycle;ko05202//Transcriptional misregulation in cancers;ko05224//Breast cancer;ko04068//FoxO si…	K04402;K04402;K04402;K04402;K04402;K04402;K04402;K04402;K04402;K04402;K04402;K04402;K04402;K04402;K04402;K04402;K04402;K04402;K04402;K04402;K04402;K04402;K04402	GO:0043231//intracellular membrane-bounded organelle	GO:0044212//transcription regulatory region DNA binding	GO:0001933//negative regulation of protein phosphorylation;GO:0009952//anterior/posterior pattern specification;GO:0010033//response to organic substance;GO:0010038//response to metal ion;GO:0022402//cell cycle process;GO:0033554//cellular response to stress;GO:0043410//positive regulation of MAPK cascade;GO:0045859//regulation of protein kinase activity;GO:0048856//anatomical structure developme…
EVM%20prediction%20scaffold_21635.12	1093	164	1439	114	58	30	43.61	18.76	47.54	4.14	2.07	1.18	36.6367	2.46333	-3.8946	4.66352e-11	1.85178e-09	FASLG	tumor necrosis factor ligand superfamily member 10-like [Mizuhopecten yessoensis]	Human Diseases;Human Diseases;Environmental Information Processing;Human Diseases;Human Diseases;Human Diseases;Human Diseases;Environmental Information Processing;Human Diseases;Cellular Processes;Organismal Systems;Environmental Information Processing;Cellular Processes;Human Diseases;Human Diseases;Human Diseases;Human Diseases;Human Diseases;Human Diseases;Environmental Information Processing…	Cancers;Infectious diseases;Signal transduction;Infectious diseases;Infectious disease: viral;Infectious diseases;Cancers;Signal transduction;Infectious diseases;Cell growth and death;Nervous system;Signal transduction;Cell growth and death;Infectious diseases;Infectious diseases;Infectious diseases;Endocrine and metabolic diseases;Drug resistance;Infectious diseases;Signal transduction;Infectiou…	ko05200//Pathways in cancer;ko05165//Human papillomavirus infection;ko04151//PI3K-Akt signaling pathway;ko05130//Pathogenic Escherichia coli infection;ko05170//Human immunodeficiency virus 1 infection;ko05163//Human cytomegalovirus infection;ko05205//Proteoglycans in cancer;ko04014//Ras signaling pathway;ko05168//Herpes simplex infection;ko04210//Apoptosis;ko04722//Neurotrophin signaling pathway;…	K04389;K04389;K04389;K04389;K04389;K04389;K04389;K04389;K04389;K04389;K04389;K04389;K04389;K04389;K04389;K04389;K04389;K04389;K04389;K04389;K04389;K04389;K04389;K04389;K04389;K04389;K04389;K04389	GO:0005886//plasma membrane;GO:0031982//vesicle;GO:0043231//intracellular membrane-bounded organelle;GO:0044425//membrane part;GO:0044444//cytoplasmic part	GO:0032813//tumor necrosis factor receptor superfamily binding	GO:0009966//regulation of signal transduction;GO:0010033//response to organic substance;GO:0043065//positive regulation of apoptotic process;GO:0044238//primary metabolic process;GO:0044260//cellular macromolecule metabolic process;GO:0044767//single-organism developmental process;GO:0048856//anatomical structure development;GO:0097191//extrinsic apoptotic signaling pathway;GO:0097285//cell-type …
EVM%20prediction%20scaffold_497.55	439	136	459	73	57	73	9.63	8.56	8.34	1.46	1.12	1.57	8.84333	1.38333	-2.67644	4.63153e-11	1.84282e-09	mcm2	DNA replication licensing factor mcm2-like [Mizuhopecten yessoensis]	Cellular Processes;Genetic Information Processing	Cell growth and death;Replication and repair	ko04110//Cell cycle;ko03030//DNA replication	K02540;K02540	GO:0000808//origin recognition complex;GO:0005856//cytoskeleton;GO:0031981//nuclear lumen	GO:0004386//helicase activity;GO:0005515//protein binding;GO:0032550//purine ribonucleoside binding;GO:0043169//cation binding;GO:0043565//sequence-specific DNA binding	GO:0022616//DNA strand elongation;GO:0032508//DNA duplex unwinding;GO:0034728//nucleosome organization;GO:0044772//mitotic cell cycle phase transition;GO:0048534//hematopoietic or lymphoid organ development;GO:0051320//S phase;GO:0070670//response to interleukin-4;GO:0090329//regulation of DNA-dependent DNA replication
EVM%20prediction%20scaffold_239.56	183	36	191	10	8	6	6.14	3.46	5.3	0.31	0.24	0.2	4.96667	0.25	-4.31228	6.17463e-14	4.15377e-12	zmcm3	zygotic DNA replication licensing factor mcm3-like isoform X1 [Mizuhopecten yessoensis]	Cellular Processes;Genetic Information Processing	Cell growth and death;Replication and repair	ko04110//Cell cycle;ko03030//DNA replication	K02541;K02541	GO:0005815//microtubule organizing center;GO:0031981//nuclear lumen;GO:0043234//protein complex;GO:0044444//cytoplasmic part	GO:0003676//nucleic acid binding;GO:0004386//helicase activity;GO:0005102//receptor binding;GO:0032550//purine ribonucleoside binding	GO:0006952//defense response;GO:0009888//tissue development;GO:0022616//DNA strand elongation;GO:0032392//DNA geometric change;GO:0044710//single-organism metabolic process;GO:0044772//mitotic cell cycle phase transition;GO:0051320//S phase
EVM%20prediction%20scaffold_9028.28	563	155	599	139	144	112	14.23	11.23	12.54	3.2	3.26	2.78	12.6667	3.08	-2.04003	3.43071e-08	7.36399e-07	mcm4	DNA replication licensing factor mcm4-A-like [Mizuhopecten yessoensis]	Cellular Processes;Genetic Information Processing	Cell growth and death;Replication and repair	ko04110//Cell cycle;ko03030//DNA replication	K02212;K02212	GO:0031981//nuclear lumen;GO:0043234//protein complex	GO:0003678//DNA helicase activity;GO:0032550//purine ribonucleoside binding;GO:0043169//cation binding;GO:0043566//structure-specific DNA binding	GO:0007051//spindle organization;GO:0009620//response to fungus;GO:0022616//DNA strand elongation;GO:0032508//DNA duplex unwinding;GO:0044772//mitotic cell cycle phase transition;GO:0044786//cell cycle DNA replication;GO:0051320//S phase;GO:0090329//regulation of DNA-dependent DNA replication
EVM%20prediction%20scaffold_511.25	462	121	409	86	52	54	14.85	11.15	10.89	2.51	1.5	1.71	12.2967	1.90667	-2.68914	1.88918e-09	5.41472e-08	mcm5	DNA replication licensing factor mcm5-like [Mizuhopecten yessoensis]	Cellular Processes;Genetic Information Processing	Cell growth and death;Replication and repair	ko04110//Cell cycle;ko03030//DNA replication	K02209;K02209	GO:0031981//nuclear lumen;GO:0043234//protein complex	GO:0004386//helicase activity;GO:0032550//purine ribonucleoside binding;GO:0043565//sequence-specific DNA binding	GO:0009792//embryo development ending in birth or egg hatching;GO:0022616//DNA strand elongation;GO:0032508//DNA duplex unwinding;GO:0042981//regulation of apoptotic process;GO:0044772//mitotic cell cycle phase transition;GO:0051320//S phase;GO:0090329//regulation of DNA-dependent DNA replication
EVM%20prediction%20scaffold_604.53	280	131	347	150	150	119	7.71	10.34	7.91	3.76	3.7	3.22	8.65333	3.56	-1.28138	0.000195986	0.00148419	MCM6	zygotic DNA replication licensing factor mcm6-like isoform X1 [Mizuhopecten yessoensis]	Cellular Processes;Genetic Information Processing	Cell growth and death;Replication and repair	ko04110//Cell cycle;ko03030//DNA replication	K02542;K02542	GO:0031981//nuclear lumen;GO:0043234//protein complex	GO:0003678//DNA helicase activity;GO:0005515//protein binding;GO:0032550//purine ribonucleoside binding;GO:0043566//structure-specific DNA binding	GO:0022402//cell cycle process;GO:0022616//DNA strand elongation;GO:0032508//DNA duplex unwinding;GO:0051320//S phase
EVM%20prediction%20scaffold_805.3	162	29	149	18	26	13	6.27	3.22	4.78	0.63	0.9	0.49	4.75667	0.673333	-2.82056	1.40161e-07	2.62563e-06	mcm7	DNA replication licensing factor mcm7-like [Mizuhopecten yessoensis]	Cellular Processes;Genetic Information Processing	Cell growth and death;Replication and repair	ko04110//Cell cycle;ko03030//DNA replication	K02210;K02210	GO:0031981//nuclear lumen;GO:0036387//pre-replicative complex;GO:0043234//protein complex;GO:0044444//cytoplasmic part	GO:0003678//DNA helicase activity;GO:0032550//purine ribonucleoside binding;GO:0042623//ATPase activity, coupled;GO:0043169//cation binding;GO:0043566//structure-specific DNA binding	GO:0009410//response to xenobiotic stimulus;GO:0010468//regulation of gene expression;GO:0016310//phosphorylation;GO:0022616//DNA strand elongation;GO:0031572//G2 DNA damage checkpoint;GO:0032508//DNA duplex unwinding;GO:0044772//mitotic cell cycle phase transition;GO:0051320//S phase;GO:0070849//response to epidermal growth factor;GO:0090329//regulation of DNA-dependent DNA replication;GO:190229…
EVM%20prediction%20scaffold_4.10	30	14	33	14	0	4	1.18	1.58	1.07	0.5	0	0.15	1.27667	0.216667	-2.55883	0.0110957	0.0417089	MCM8	DNA helicase MCM8-like [Mizuhopecten yessoensis]	-	-	-	-	GO:0031981//nuclear lumen;GO:0042555//MCM complex	GO:0003676//nucleic acid binding;GO:0017111//nucleoside-triphosphatase activity;GO:0032550//purine ribonucleoside binding	GO:0000725//recombinational repair;GO:0007276//gamete generation;GO:0022402//cell cycle process;GO:0022616//DNA strand elongation;GO:0051320//S phase
EVM%20prediction%20scaffold_427.13	74	19	78	19	19	14	1.51	1.11	1.32	0.35	0.35	0.28	1.31333	0.326667	-2.00734	0.000106676	0.000878539	pola1	DNA polymerase alpha catalytic subunit-like [Mizuhopecten yessoensis]	Genetic Information Processing	Replication and repair	ko03030//DNA replication	K02320	-	-	-
EVM%20prediction%20scaffold_779.24	553	331	705	138	156	80	35.89	61.57	37.88	8.14	9.08	5.1	45.1133	7.44	-2.60018	1.27332e-10	4.67849e-09	PCNA	proliferating cell nuclear antigen-like [Mizuhopecten yessoensis]	Human Diseases;Cellular Processes;Cellular Processes;Genetic Information Processing;Genetic Information Processing;Genetic Information Processing;Genetic Information Processing	Infectious diseases;Cellular community - eukaryotes;Cell growth and death;Replication and repair;Replication and repair;Replication and repair;Replication and repair	ko05161//Hepatitis B;ko04530//Tight junction;ko04110//Cell cycle;ko03420//Nucleotide excision repair;ko03030//DNA replication;ko03410//Base excision repair;ko03430//Mismatch repair	K04802;K04802;K04802;K04802;K04802;K04802;K04802	-	-	-
EVM%20prediction%20scaffold_347.54	169	105	198	850	1012	1058	4.91	8.74	4.76	22.45	26.35	30.2	6.13667	26.3333	2.10136	8.16858e-07	1.2661e-05	atg101	autophagy-related protein 101-like isoform X2 [Mizuhopecten yessoensis]	Human Diseases;Human Diseases;Cellular Processes;Organismal Systems;Human Diseases;Cellular Processes	Neurodegenerative diseases;Neurodegenerative diseases;Transport and catabolism;Aging;Neurodegenerative disease;Transport and catabolism	ko05010//Alzheimer disease;ko05016//Huntington disease;ko04140//Autophagy - animal;ko04211//Longevity regulating pathway - mammal;ko05017//Spinocerebellar ataxia;ko04136//Autophagy - other eukaryotes	K19730;K19730;K19730;K19730;K19730;K19730	-	-	-
EVM%20prediction%20scaffold_3429.26	70	11	132	410	456	435	2.26	1.02	3.52	12.02	13.17	13.78	2.26667	12.99	2.51876	6.42559e-06	7.69342e-05	ATG9A	autophagy-related protein 9A-like [Mizuhopecten yessoensis]	Cellular Processes;Cellular Processes;Cellular Processes	Transport and catabolism;Transport and catabolism;Transport and catabolism	ko04140//Autophagy - animal;ko04137//Mitophagy - animal;ko04136//Autophagy - other eukaryotes	K17907;K17907;K17907	-	-	-
EVM%20prediction%20scaffold_71224.30	485	402	619	3755	5818	5905	4.6	10.92	4.86	32.37	49.43	55	6.79333	45.6	2.74684	9.82795e-09	2.36936e-07	ULK2	serine/threonine-protein kinase unc-51-like [Mizuhopecten yessoensis]	Human Diseases;Human Diseases;Cellular Processes;Environmental Information Processing;Organismal Systems;Human Diseases;Cellular Processes	Neurodegenerative diseases;Neurodegenerative diseases;Transport and catabolism;Signal transduction;Aging;Neurodegenerative disease;Transport and catabolism	ko05010//Alzheimer disease;ko05016//Huntington disease;ko04140//Autophagy - animal;ko04150//mTOR signaling pathway;ko04212//Longevity regulating pathway - worm;ko05017//Spinocerebellar ataxia;ko04136//Autophagy - other eukaryotes	K08269;K08269;K08269;K08269;K08269;K08269;K08269	-	-	-
EVM%20prediction%20scaffold_63762.7	48	6	70	353	797	505	2.57	0.92	3.1	17.17	38.22	26.55	2.19667	27.3133	3.63622	1.08964e-09	3.27159e-08	BCL2L1	apoptosis regulator R1-like isoform X1 [Mizuhopecten yessoensis]	Human Diseases;Human Diseases;Human Diseases;Environmental Information Processing;Human Diseases;Cellular Processes;Human Diseases;Human Diseases;Human Diseases;Cellular Processes;Organismal Systems;Human Diseases;Organismal Systems;Organismal Systems;Organismal Systems;Human Diseases;Cellular Processes;Genetic Information Processing;Human Diseases;Human Diseases;Organismal Systems;Cellular Proce…	Cancers;Infectious diseases;Infectious diseases;Signal transduction;Infectious disease: viral;Cellular community - eukaryotes;Infectious diseases;Cardiovascular diseases;Infectious diseases;Cell growth and death;Nervous system;Infectious diseases;Immune system;Circulatory system;Endocrine system;Cancers;Cell growth and death;Folding, sorting and degradation;Infectious diseases;Infectious diseases…	ko05200//Pathways in cancer;ko05152//Tuberculosis;ko05132//Salmonella infection;ko04151//PI3K-Akt signaling pathway;ko05170//Human immunodeficiency virus 1 infection;ko04510//Focal adhesion;ko05131//Shigellosis;ko05418//Fluid shear stress and atherosclerosis;ko05168//Herpes simplex infection;ko04210//Apoptosis;ko04722//Neurotrophin signaling pathway;ko05145//Toxoplasmosis;ko04621//NOD-like recept…	K02161;K02161;K02161;K02161;K02161;K02161;K02161;K02161;K02161;K02161;K02161;K02161;K02161;K02161;K02161;K02161;K02161;K02161;K02161;K02161;K02161;K02161;K02161;K02161;K02161;K02161;K02161;K02161;K02161;K02161;K02161;K02161;K02161;K02161;K02161;K02161;K02161;K02161;K02161;K02161	-	-	-
EVM%20prediction%20scaffold_460.13	540	623	936	1363	2045	1976	15.77	52.17	22.64	36.21	53.55	56.73	30.1933	48.83	0.693538	0.200877	0.364187	BAX	Bcl-2 protein [Azumapecten farreri]	Human Diseases;Environmental Information Processing;Human Diseases;Human Diseases;Environmental Information Processing;Human Diseases;Cellular Processes;Human Diseases;Organismal Systems;Human Diseases;Human Diseases;Human Diseases;Cellular Processes;Human Diseases;Environmental Information Processing;Human Diseases;Human Diseases;Cellular Processes;Human Diseases;Human Diseases;Human Diseases;Hu…	Cancers;Signal transduction;Infectious disease: viral;Infectious diseases;Signal transduction;Infectious diseases;Cell growth and death;Infectious diseases;Immune system;Cancers;Infectious diseases;Infectious diseases;Transport and catabolism;Cancers;Signal transduction;Cancers;Drug resistance;Cell growth and death;Neurodegenerative diseases;Cancers;Cancers;Drug resistance;Cell growth and death;T…	ko05200//Pathways in cancer;ko04151//PI3K-Akt signaling pathway;ko05170//Human immunodeficiency virus 1 infection;ko05131//Shigellosis;ko04014//Ras signaling pathway;ko05168//Herpes simplex infection;ko04210//Apoptosis;ko05145//Toxoplasmosis;ko04621//NOD-like receptor signaling pathway;ko05225//Hepatocellular carcinoma;ko05162//Measles;ko05166//HTLV-I infection;ko04140//Autophagy - animal;ko05222…	K04570;K04570;K04570;K04570;K04570;K04570;K04570;K04570;K04570;K04570;K04570;K04570;K04570;K04570;K04570;K04570;K04570;K04570;K04570;K04570;K04570;K04570;K04570;K04570;K04570	-	-	-
EVM%20prediction%20scaffold_101.2	22	12	37	1534	1807	1336	0.66	1.03	0.91	41.66	48.37	39.21	0.866667	43.08	5.6354	1.22488e-43	3.42547e-40	hsp70	heat shock protein 68-like [Mizuhopecten yessoensis]	Cellular Processes;Environmental Information Processing;Human Diseases;Organismal Systems;Genetic Information Processing;Genetic Information Processing;Human Diseases;Human Diseases;Organismal Systems;Organismal Systems	Transport and catabolism;Signal transduction;Infectious diseases;Endocrine system;Folding, sorting and degradation;Transcription;Infectious diseases;Infectious diseases;Aging;Immune system	ko04144//Endocytosis;ko04010//MAPK signaling pathway;ko05145//Toxoplasmosis;ko04915//Estrogen signaling pathway;ko04141//Protein processing in endoplasmic reticulum;ko03040//Spliceosome;ko05162//Measles;ko05134//Legionellosis;ko04213//Longevity regulating pathway - multiple species;ko04612//Antigen processing and presentation	K03283;K03283;K03283;K03283;K03283;K03283;K03283;K03283;K03283;K03283	GO:0043231//intracellular membrane-bounded organelle;GO:0043232//intracellular non-membrane-bounded organelle;GO:0043234//protein complex;GO:0044421//extracellular region part;GO:0044444//cytoplasmic part	GO:0005515//protein binding;GO:0016628//oxidoreductase activity, acting on the CH-CH group of donors, NAD or NADP as acceptor;GO:0032550//purine ribonucleoside binding	GO:0001101//response to acid chemical;GO:0006457//protein folding;GO:0006950//response to stress;GO:0010038//response to metal ion;GO:0010259//multicellular organism aging;GO:0030154//cell differentiation;GO:0035036//sperm-egg recognition;GO:0043010//camera-type eye development;GO:0044710//single-organism metabolic process
EVM%20prediction%20scaffold_619.12	44	9	55	623	1022	485	3.74	2.19	3.87	48.12	77.8	40.48	3.26667	55.4667	4.08573	5.06721e-16	5.11715e-14	creb3l4	cyclic AMP-responsive element-binding protein 3-like protein 4 isoform X2 [Mizuhopecten yessoensis]	Human Diseases;Human Diseases;Environmental Information Processing;Environmental Information Processing;Human Diseases;Human Diseases;Environmental Information Processing;Organismal Systems;Organismal Systems;Organismal Systems;Organismal Systems;Organismal Systems;Human Diseases;Human Diseases;Organismal Systems;Human Diseases;Organismal Systems;Human Diseases;Organismal Systems;Environmental In…	Infectious diseases;Neurodegenerative diseases;Signal transduction;Signal transduction;Infectious diseases;Substance dependence;Signal transduction;Environmental adaptation;Nervous system;Circulatory system;Endocrine system;Endocrine system;Infectious diseases;Cancers;Endocrine system;Substance dependence;Nervous system;Infectious diseases;Endocrine system;Signal transduction;Endocrine system;End…	ko05165//Human papillomavirus infection;ko05016//Huntington disease;ko04151//PI3K-Akt signaling pathway;ko04024//cAMP signaling pathway;ko05163//Human cytomegalovirus infection;ko05034//Alcoholism;ko04022//cGMP - PKG signaling pathway;ko04714//Thermogenesis;ko04728//Dopaminergic synapse;ko04261//Adrenergic signaling in cardiomyocytes;ko04915//Estrogen signaling pathway;ko04916//Melanogenesis;ko05…	K09048;K09048;K09048;K09048;K09048;K09048;K09048;K09048;K09048;K09048;K09048;K09048;K09048;K09048;K09048;K09048;K09048;K09048;K09048;K09048;K09048;K09048;K09048;K09048;K09048;K09048;K09048;K09048;K09048;K09048;K09048;K09048;K09048	GO:0031090//organelle membrane;GO:0031224//intrinsic component of membrane;GO:0043231//intracellular membrane-bounded organelle	GO:0000976//transcription regulatory region sequence-specific DNA binding;GO:0000981//RNA polymerase II transcription factor activity, sequence-specific DNA binding;GO:0046983//protein dimerization activity	GO:0002673//regulation of acute inflammatory response;GO:0006357//regulation of transcription from RNA polymerase II promoter;GO:0007165//signal transduction;GO:0034976//response to endoplasmic reticulum stress;GO:0035966//response to topologically incorrect protein
EVM%20prediction%20scaffold_137.15	8	8	12	1391	1501	1545	0.15	0.44	0.19	24.27	25.81	29.12	0.26	26.4	6.66588	1.60746e-40	2.42058e-37	UCP3	mitochondrial uncoupling protein 3-like [Mizuhopecten yessoensis]	-	-	-	-	GO:0019866//organelle inner membrane;GO:0043231//intracellular membrane-bounded organelle	GO:0005215//transporter activity;GO:0005488//binding	GO:0001101//response to acid chemical;GO:0001678//cellular glucose homeostasis;GO:0001889//liver development;GO:0006818//hydrogen transport;GO:0009267//cellular response to starvation;GO:0009746//response to hexose;GO:0022900//electron transport chain;GO:0032845//negative regulation of homeostatic process;GO:0032868//response to insulin;GO:0042391//regulation of membrane potential;GO:0042981//reg…
EVM%20prediction%20scaffold_357.16	933	352	1208	443	388	342	26.73	28.91	28.65	11.54	9.96	9.63	28.0967	10.3767	-1.43706	8.40152e-06	9.76652e-05	Parp3	poly [ADP-ribose] polymerase 3-like [Mizuhopecten yessoensis]	Cellular Processes;Organismal Systems;Genetic Information Processing	Cell growth and death;Aging;Replication and repair	ko04210//Apoptosis;ko04212//Longevity regulating pathway - worm;ko03410//Base excision repair	K10798;K10798;K10798	-	-	-
EVM%20prediction%20scaffold_137.23	18	2	118	16	49	33	0.63	0.2	3.39	0.51	1.53	1.13	1.40667	1.05667	-0.41276	0.554806	0.711583	--	insulin-like [Mizuhopecten yessoensis]	Human Diseases;Environmental Information Processing;Environmental Information Processing;Environmental Information Processing;Environmental Information Processing;Environmental Information Processing;Cellular Processes;Organismal Systems;Cellular Processes;Cellular Processes;Environmental Information Processing;Human Diseases;Organismal Systems;Environmental Information Processing;Environmental I…	Neurodegenerative diseases;Signal transduction;Signal transduction;Signal transduction;Signal transduction;Signal transduction;Cell growth and death;Endocrine system;Transport and catabolism;Cell motility;Signal transduction;Endocrine and metabolic diseases;Endocrine system;Signal transduction;Signal transduction;Signal transduction;Signal transduction;Endocrine and metabolic diseases;Aging;Endoc…	ko05010//Alzheimer disease;ko04151//PI3K-Akt signaling pathway;ko04014//Ras signaling pathway;ko04015//Rap1 signaling pathway;ko04022//cGMP - PKG signaling pathway;ko04010//MAPK signaling pathway;ko04114//Oocyte meiosis;ko04910//Insulin signaling pathway;ko04140//Autophagy - animal;ko04810//Regulation of actin cytoskeleton;ko04150//mTOR signaling pathway;ko04932//Non-alcoholic fatty liver disease…	K04526;K04526;K04526;K04526;K04526;K04526;K04526;K04526;K04526;K04526;K04526;K04526;K04526;K04526;K04526;K04526;K04526;K04526;K04526;K04526;K04526;K04526;K04526;K04526;K04526;K04526;K04526;K04526;K04526	-	-	-
EVM%20prediction%20scaffold_612.73	34	22	38	218	240	967	2.35	4.37	2.18	13.73	14.9	65.8	2.96667	31.4767	3.40737	1.97141e-06	2.69311e-05	IGFBP2	insulin-like growth factor-binding protein 5 [Mizuhopecten yessoensis]	-	-	-	-	-	-	-
